# Supplementary material for: Polyphenols and Phenolic Glucosides in Antibacterial Twig Extracts of Naturally Occurring Salix myrsinifolia (Salisb.), S. phylicifolia (L.) and S. starkeana (Willd.) and the Cultivated Hybrid S. x pendulina (Wender.)
Source: Pharmaceutics. 2024 Jul 9;16(7):916. doi: 10.3390/pharmaceutics16070916 (PMC11280161; doi:10.3390/pharmaceutics16070916)
Supplement: Supplementary file 1 [file pharmaceutics-16-00916-s001.zip]

Archive with 1 entries (1 files):
- pharmaceutics-3031398-supplementary.pdf
